# Supplementary material for: ﻿Comparative mitogenomics and phylogenetic analyses of the genus Menida (Hemiptera, Heteroptera, Pentatomidae)
Source: Zookeys. 2023 Jan 5;1138:29–48. doi: 10.3897/zookeys.1138.95626 (PMC9837619; doi:10.3897/zookeys.1138.95626)
Supplement: Supplementary material 1 — Supplementary information [file zookeys-1138-029_article-95626__-s001.zip]

Archive with 3 entries (2 files):
- Supplementary material/
- Supplementary material/Figure S1 Saturation analysis based on two datasets.tif
- Supplementary material/Table S1-2.xlsx
