# Supplementary material for: ﻿Comparative mitogenomics and phylogenetic analyses of the genus Menida (Hemiptera, Heteroptera, Pentatomidae)
Source: Zookeys. 2023 Jan 5;1138:29–48. doi: 10.3897/zookeys.1138.95626 (PMC9837619; doi:10.3897/zookeys.1138.95626)
Supplement: Supplementary material 1 — Supplementary information [file zookeys-1138-029_article-95626__-s001.zip › Supplementary material/Table S1-2.xlsx]

## Sheet: Table S1
Table S1 AT skew and GC skew of the all the mitogenomes of the genus Menida in the present study.
Menida musiva											Menida lata										Menida metallica										Menida violacea
gene	Size(bp)	A%	T%	C%	G%	GC%	AT%	GC%	AT-skew	GC-skew	Size(bp)	A%	T%	C%	G%	GC%	AT%	GC%	AT-skew	GC-skew	Size(bp)	A%	T%	C%	G%	GC%	AT%	GC%	AT-skew	GC-skew	Size(bp)	A%	T%	C%	G%	GC%	AT%	GC%	AT-skew	GC-skew
Mitogenome	16663	42.51	33.7	14.18	9.6	23.78	76.22	23.78	0.12	-0.19	16463	41.95	32.92	15.08	10.05	25.14	74.86	25.14	0.12	-0.2	16418	41.39	33.51	13.77	11.33	25.1	74.9	25.1	0.11	-0.1	15379	42.19	33.32	13.86	10.62	24.49	75.51	24.49	0.12	-0.13
PCGs	11037	33.16	41.45	12.78	12.61	25.39	74.61	25.39	-0.11	-0.01	11013	32.96	41.02	13.15	12.88	26.02	73.98	26.02	-0.11	-0.01	11010	33.63	41.48	12.27	12.62	24.89	75.11	24.89	-0.1	0.01	11010	33.61	41.46	12.3	12.62	24.92	75.08	24.92	-0.1	0.01
tRNAs	1464	38.59	37.5	11	12.91	23.91	76.09	23.91	0.01	0.08	1476	39.5	37.87	9.96	12.67	22.63	77.37	22.63	0.02	0.12	1484	38.68	37.47	10.85	13.01	23.85	76.15	23.85	0.02	0.09	1475	38.92	37.36	10.85	12.88	23.73	76.27	23.73	0.02	0.09
rRNAs	2083	33.13	45.08	7.54	14.26	21.8	78.2	21.8	-0.15	0.31	2081	35.08	42.48	7.93	14.51	22.44	77.56	22.44	-0.1	0.29	2081	34.12	44.59	7.74	13.55	21.29	78.71	21.29	-0.13	0.27	2079	34.15	44.54	7.79	13.52	21.31	78.69	21.31	-0.13	0.27
CR	2002	39.66	43.16	11.59	5.59	17.18	82.82	17.18	-0.04	-0.35	1805	40	34.85	16.95	8.2	25.15	74.85	25.15	0.9	1.29	1719	31.47	35.54	14.43	18.56	32.98	67.02	32.98	0.87	1.27	686	32.8	36.3	16.76	14.14	30.9	69.1	30.9	0.87	1.27
Note: PCGs refers to protein-coding genes; + refers to major strand; - refers to minus strand

## Sheet: Table S2
Table S2 Annotation and organization of the four Menida mitochondrial genomes.
Menida musiva									Menida lata							Menida metallica							Menida violacea
Gene	Strand	Position		Size	Codon		Anticodon	Intergenic nucleotide	Position		Size	Codon		Anticodon	Intergenic nucleotide	Position		Size	Codon		Anticodon	Intergenic nucleotide	Position		Size	Codon		Anticodon	Intergenic nucleotide
		From	To		Start	Stop			From	To		Start	Stop			From	To		Start	Stop			From	To		Start	Stop
trnI	J	1	66	66			GAT	-3	1	67	67			GAT	-3	1	70	70			GAT	-3	1	70	70				-3
trnQ	N	64	132	69			TTG	1	65	135	71			TTG	0	68	137	70			TTG	5	68	137	70				5
trnM	J	134	202	69			CAT	25	136	204	69			CAT	0	143	209	67			CAT	28	143	209	67				28
nad2	J	228	1193	966	ATT	TAA		-2	205	1185	981	ATA	TAA		4	238	1197	960	ATA	TAA		9	238	1197	960	ATA	TAA		9
trnW	J	1192	1257	66			TCA	-8	1190	1256	67			TCA	-8	1207	1273	67			TCA	-8	1207	1273	67				-8
trnC	N	1250	1314	65			GCA	7	1249	1313	65			GCA	2	1266	1329	64			GCA	13	1266	1329	64				11
trnY	N	1322	1386	65			GTA	10	1316	1380	65			GTA	5	1343	1408	66			GTA	3	1341	1406	66				3
cox1	J	1397	2933	1537	TTG	T		0	1386	2922	1537	TTG	T		0	1412	2948	1537	TTG	T		0	1410	2946	1537	TTG	T		0
trnL2	J	2934	3000	67			TAA	0	2923	2988	66			TAA	0	2949	3014	66			TAA	0	2947	3011	65				0
cox2	J	3001	3679	679	ATA	T		0	2989	3667	679	ATC	T		0	3015	3693	679	ATA	T		0	3012	3690	679	ATA	T		0
trnK	J	3680	3751	72			CTT	2	3668	3738	71			CTT	8	3694	3764	71			CTT	7	3691	3761	71				6
trnD	J	3754	3817	64			GTC	0	3747	3814	68			GTC	0	3772	3841	70			GTC	0	3768	3836	69				0
atp8	J	3818	3976	159	TTG	TAA		-7	3815	3973	159	TTG	TAA		-7	3842	4000	159	TTG	TAA		-7	3837	3995	159	TTG	TAA		-7
atp6	J	3970	4644	675	ATG	TAA		0	3967	4641	675	ATG	TAG		7	3994	4668	675	ATG	TAA		16	3989	4663	675	ATG	TAA		19
cox3	J	4645	5442	798	ATA	TAA		6	4649	5437	789	ATG	TAA		10	4685	5473	789	ATG	TAA		3	4683	5471	789	ATG	TAA		0
trnG	J	5449	5512	64			TCC	0	5448	5511	64			TCC	0	5477	5541	65			TCC	0	5472	5536	65				0
nad3	J	5513	5864	352	ATA	T		0	5512	5863	352	ATT	T		0	5542	5893	352	ATC	T		0	5537	5888	352	ATT	T		0
trnA	J	5865	5929	65			TGC	5	5864	5933	70			TGC	0	5894	5961	68			TGC	0	5889	5956	68				2
trnR	J	5935	5998	64			TCG	3	5934	5996	63			TCG	0	5962	6028	67			TCG	5	5959	6023	65				5
trnN	J	6002	6070	69			GTT	-1	5997	6063	67			GTT	8	6034	6100	67			GTT	-1	6029	6096	68				2
trnS1	J	6070	6139	70			GCT	-1	6072	6140	69			GCT	0	6100	6169	70			GCT	-1	6099	6162	64				2
trnE	J	6139	6204	66			TTC	-2	6141	6210	70			TTC	0	6169	6239	71			TTC	-2	6165	6236	72				-2
trnF	N	6203	6268	66			GAA	-1	6211	6276	66			GAA	0	6238	6303	66			GAA	0	6235	6300	66				0
nad5	N	6268	7977	1710	ATT	TAA		1	6277	7983	1707	ATT	TAG		4	6304	8013	1710	ATT	TAA		1	6301	8010	1710	ATT	TAA		0
trnH	N	7979	8042	64			GTG	4	7988	8054	67			GTG	5	8015	8082	68			GTG	13	8011	8075	65				16
nad4	N	8047	9381	1335	ATG	TAA		-7	8060	9388	1329	ATG	TAA		-7	8096	9424	1329	ATG	TAG		-7	8092	9420	1329	ATG	TAG		-7
nad4l	N	9375	9662	288	ATT	TAA		10	9382	9654	273	ATT	TAA		17	9418	9705	288	ATT	TAA		2	9414	9701	288	ATT	TAA		2
trnT	J	9673	9738	66			TGT	0	9672	9736	65			TGT	0	9708	9773	66			TGT	0	9704	9769	66				0
trnP	N	9739	9802	64			TGG	2	9737	9799	63			TGG	2	9774	9837	64			TGG	2	9770	9833	64				2
nad6	J	9805	10281	477	ATA	TAA		3	9802	10275	474	TTG	TAA		7	9840	10313	474	TTG	TAA		5	9836	10309	474	TTG	TAA		5
cytb	J	10285	11424	1140	ATG	TAG		-2	10283	11419	1137	ATG	TAA		0	10319	11455	1137	ATG	TAA		8	10315	11451	1137	ATG	TAA		8
trnS2	J	11423	11491	69			TGA	32	11420	11488	69			TGA	34	11464	11533	70			TGA	31	11460	11529	70				31
nad1	N	11524	12444	921	TTG	TAG		0	11523	12443	921	TTG	TAA		0	11565	12485	921	TTG	TAA		0	11561	12481	921	TTG	TAG		0
trnL1	N	12445	12510	66			TAG	0	12444	12508	65			TAG	0	12486	12550	65			TAG	0	12482	12546	65				0
rrnL	N	12511	13789	1279				0	12509	13785	1277				0	12551	13835	1285				0	12547	13830	1284				0
trnV	N	13790	13857	68			TAC	0	13786	13854	69			TAC	0	13836	13903	68			TAC	0	13831	13898	68				0
rrnS	N	13858	14661	804				0	13855	14658	804				0	13904	14699	796				0	13899	14693	795				0
Control region		14662	16663	2002				0	14659	16463	1805				0	14700	16418	1719				0	14694	15379	686				0
Note: J refers to major strand; N refers to minus strand
